# Supplementary material for: Artificial Intelligence-based database for prediction of protein structure and their alterations in ocular diseases
Source: Database (Oxford). 2023 Dec 18;2023:baad083. doi: 10.1093/database/baad083 (PMC10727695; doi:10.1093/database/baad083)
Supplement: baad083_Supp [file baad083_supp.zip]

Archive with 6 entries (6 files):
- suppl_data/Suppl Figure 1.tif
- suppl_data/Suppl Figure 2.tif
- suppl_data/Suppl Table 1-genes.docx
- suppl_data/Suppl Table 2-10 AlphaF.docx
- suppl_data/Suppl Table 3-48 detail.docx
- suppl_data/Suppl Table 4-predict.docx
